# Supplementary material for: The Efficacy of a Human-Ready miniMECP2 Gene Therapy in a Pre-Clinical Model of Rett Syndrome
Source: Genes (Basel). 2023 Dec 24;15(1):31. doi: 10.3390/genes15010031 (PMC10815157; doi:10.3390/genes15010031)
Supplement: Supplementary file 1 [file genes-15-00031-s001.zip]

Archive with 2 entries (2 files):
- 12.23.23 Supplementary Figures .pdf
- Supplementary File 2.xlsx
